# Supplementary material for: Identification of 8-Hydroxyquinoline Derivatives That Decrease Cystathionine Beta Synthase (CBS) Activity
Source: Int J Mol Sci. 2022 Jun 17;23(12):6769. doi: 10.3390/ijms23126769 (PMC9223588; doi:10.3390/ijms23126769)
Supplement: Supplementary file 1 [file ijms-23-06769-s001.zip]

Archive with 1 entries (1 files):
- ijms-1751228-supplementary.pdf
